# Supplementary material for: Diagnostic Accuracy of AI-Assisted Focused Cardiac Ultrasound (FOCUS) in Primary Care
Source: Healthcare (Basel). 2025 Oct 29;13(21):2726. doi: 10.3390/healthcare13212726 (PMC12610991; doi:10.3390/healthcare13212726)
Supplement: Supplementary file 1 [file healthcare-13-02726-s001.zip]

Archive with 1 entries (1 files):
- healthcare-3880068-supplementary.pdf
